# Supplementary material for: Cherax snowden, a new species of crayfish (Crustacea, Decapoda, Parastacidae) from the Kepala Burung (Vogelkop) Peninsula in Irian Jaya (West Papua), Indonesia
Source: Zookeys. 2015 Aug 24;(518):1–14. doi: 10.3897/zookeys.518.6127 (PMC4591594; doi:10.3897/zookeys.518.6127)
Supplement: XML Treatment for Cherax snowden [file zookeys.518.6127-treatment1.xml]

<!DOCTYPE tp:taxon-treatment
  PUBLIC "-//TaxonX//DTD Taxonomic Treatment Publishing DTD v0 20100105//EN" "tax-treatment-NSO.dtd">
<tp:taxon-treatment xmlns:tp="http://www.plazi.org/taxpub"><tp:treatment-meta><kwd-group><label>Taxon classification</label><kwd><named-content content-type="kingdom">Animalia</named-content></kwd><kwd><named-content content-type="order">Decapoda</named-content></kwd><kwd><named-content content-type="family">Parastacidae</named-content></kwd></kwd-group><mixed-citation publication-type="journal"><person-group><name><surname>Lukhaup</surname><given-names>Christian</given-names></name><name><surname>Panteleit</surname><given-names>Jörn</given-names></name><name><surname>Schrimpf</surname><given-names>Anne</given-names></name></person-group><article-title><italic><tp:taxon-name><tp:taxon-name-part taxon-name-part-type="genus">Cherax</tp:taxon-name-part> <tp:taxon-name-part taxon-name-part-type="species">snowden</tp:taxon-name-part></tp:taxon-name></italic>, a new species of crayfish (<tp:taxon-name><tp:taxon-name-part taxon-name-part-type="subphylum">Crustacea</tp:taxon-name-part></tp:taxon-name>, <tp:taxon-name><tp:taxon-name-part taxon-name-part-type="order">Decapoda</tp:taxon-name-part></tp:taxon-name>, <tp:taxon-name><tp:taxon-name-part taxon-name-part-type="family">Parastacidae</tp:taxon-name-part></tp:taxon-name>) from the Kepala Burung (Vogelkop) Peninsula in Irian Jaya (West Papua), Indonesia</article-title><source>Zookeys</source><day>24</day><month>8</month><year>2015</year><volume>2015</volume><issue>518</issue><fpage>1</fpage><lpage>14</lpage><pub-id pub-id-type="doi">10.3897/zookeys.518.6127</pub-id></mixed-citation></tp:treatment-meta><tp:nomenclature><tp:taxon-name>
                            <tp:taxon-name-part taxon-name-part-type="genus">Cherax</tp:taxon-name-part>
                            <tp:taxon-name-part taxon-name-part-type="species">snowden</tp:taxon-name-part>
                            <object-id xmlns:xlink="http://www.w3.org/1999/xlink" content-type="zoobank" xlink:type="simple">http://zoobank.org/136302EA-EEEA-4815-A5C3-6E37F29442A0</object-id>
                        </tp:taxon-name><tp:taxon-status xmlns:xlink="http://www.w3.org/1999/xlink" xlink:type="simple">sp. n.</tp:taxon-status><xref ref-type="fig" rid="F1">Figs 1</xref><xref ref-type="fig" rid="F2">, 2</xref><xref ref-type="fig" rid="F3">, 3</xref><xref ref-type="fig" rid="F4">, 4</xref><xref ref-type="fig" rid="F5">, 5</xref></tp:nomenclature><tp:treatment-sec sec-type="type material"><title>Type material.</title><p>Holotype: male (TL 96 mm) (MZB Cru 4291), Oinsok River Drainage, Sawiat District, Kepala Burung (Vogelkop) Peninsula, West Papua, Indonesia, collected by Irianto Wahid on 14 January 2015, exported through Aquazone Aquarium, Jakarta, Indonesia. Paratype: 1 male (TL 101 mm) (MZB Cru 4292), 1 allotype female (TL 77 mm) (MZB Cru 4293), same data as holotype.</p></tp:treatment-sec><tp:treatment-sec sec-type="type material"><title>Non-type material.</title><p>3 males (TL 69–84 mm) (MZB Cru 4294), same data as holotype.</p></tp:treatment-sec><tp:treatment-sec sec-type="Description of male holotype"><title>Description of male holotype</title><p>(Figs <xref ref-type="fig" rid="F2">2</xref>–<xref ref-type="fig" rid="F5">5</xref>). Body and eyes pigmented. Eyes not reduced.</p><fig id="F2" position="float" orientation="portrait"><label>Figure 2.</label><caption><p><italic><tp:taxon-name><tp:taxon-name-part taxon-name-part-type="genus">Cherax</tp:taxon-name-part> <tp:taxon-name-part taxon-name-part-type="species">snowden</tp:taxon-name-part></tp:taxon-name></italic> sp. n. holotype male (MZB Cru 4291).</p></caption><graphic xmlns:xlink="http://www.w3.org/1999/xlink" xlink:href="zookeys-518-001-g002.jpg" position="float" orientation="portrait" xlink:type="simple" id="oo_54778.jpg"/></fig><fig id="F3" position="float" orientation="portrait"><label>Figure 3.</label><caption><p><italic><tp:taxon-name><tp:taxon-name-part taxon-name-part-type="genus">Cherax</tp:taxon-name-part> <tp:taxon-name-part taxon-name-part-type="species">snowden</tp:taxon-name-part></tp:taxon-name></italic> sp. n. holotype male (MZB Cru 4291) <bold>A</bold> dorsal view carapace <bold>B</bold> scaphocerite <bold>C</bold> dorsal view right chela <bold>D</bold> ventral view left chela.</p></caption><graphic xmlns:xlink="http://www.w3.org/1999/xlink" xlink:href="zookeys-518-001-g003.jpg" position="float" orientation="portrait" xlink:type="simple" id="oo_54779.jpg"/></fig><fig id="F4" position="float" orientation="portrait"><label>Figure 4.</label><caption><p><italic><tp:taxon-name><tp:taxon-name-part taxon-name-part-type="genus">Cherax</tp:taxon-name-part> <tp:taxon-name-part taxon-name-part-type="species">snowden</tp:taxon-name-part></tp:taxon-name></italic> sp. n. holotype male (MZB Cru 4291) dorsal view of cephalothorax.</p></caption><graphic xmlns:xlink="http://www.w3.org/1999/xlink" xlink:href="zookeys-518-001-g004.jpg" position="float" orientation="portrait" xlink:type="simple" id="oo_54780.jpg"/></fig><fig id="F5" position="float" orientation="portrait"><label>Figure 5.</label><caption><p><italic><tp:taxon-name><tp:taxon-name-part taxon-name-part-type="genus">Cherax</tp:taxon-name-part> <tp:taxon-name-part taxon-name-part-type="species">snowden</tp:taxon-name-part></tp:taxon-name></italic> sp. n. holotype male (MZB Cru 4291) <bold>A</bold> left first chela, ventral aspect <bold>B</bold> right first chela, dorsal aspect.</p></caption><graphic xmlns:xlink="http://www.w3.org/1999/xlink" xlink:href="zookeys-518-001-g005.jpg" position="float" orientation="portrait" xlink:type="simple" id="oo_54781.jpg"/></fig><p>Body subovate, slightly compressed laterally. Pleon narrower then cephalothorax (width 18 mm and 20 mm respectively). Rostrum (Fig. <xref ref-type="fig" rid="F3">3A</xref>) slender, reaching about to end of ultimate antennular peduncle and one third as long as wide (width 6 mm at base, length 9 mm). Upper surface smooth, pitted, few scattered setae present at tip of rostrum; lateral margins of rostrum almost straight in basal part, distally rather moderatly tapering towards apex. Margins slightly elevated continuing in rostral carinae on carapax. Lateral rostral margins bearing each 2 blunt spines in distal third, few short hairs present on base of rostral margins, punctaded at base. Rostral carinae extending as slight elevation posteriorly on carapace, fading shortly after beginning of postorbital ridges. Postorbital ridges well developed terminating in slightly upturned corneous spines anteriorly, fading posteriorly at two-thirds of occipital carapace length. Dorsal surface of carapace smooth, pitted, cervical and branchiocardiac grooves distinct, non-setose. Short setae present on caudal margin. Areola length 17 mm narrowest width 6 mm. Length of areola 36.95% of total length of carapace (46 mm).</p><p>Ventrolateral parts smooth with scattered pitts; anterior margin strongly produced, rounded upper margin directed inward. Dorsal surface of pleon smooth, with scattered pits; abdominal segments with short seate present on caudal margins.</p><p>Eyes rather large; cornea globular, darkly pigmented, about as long as eyestalk; eyestalk slightly narrower than cornea.</p><p>Antennulae and antennae typical for the genus. Antennae about as long as body. Antennular peduncle reaching slightly beyond acumen, antennal peduncle reaching slightly beyond apex of scaphocerite. Scaphocerite (Fig. <xref ref-type="fig" rid="F3">3B</xref>) broadest at midlength, convex in distal part becoming narrower in basal part; thickened lateral margin terminating in large corneous spine, almost reaching distal margin of ultimate segment of antennular peduncle. Right scaphocerite 8 mm long and 3,5 mm wide. Proximal margins setose. Coxicerite of antennal peduncle with spinuous tubercle anteriorly; basicerite with one lateral and one ventral spine and hooked tubercles.</p><!--PageBreak--><!--PageBreak--><p>Epistome broadly triangular becoming lance-shaped,with corneous spine at anterior tip, lateral surface with small tubercles; central surface smooth, excavate. Mouthparts typical for the genus.</p><p>First pereopods equal in form, chelae not gaping. subequal in size, left cheliped largest (48 mm long, 18 mm wide, 10 mm high), probably replaced. Right chelae (Fig. <xref ref-type="fig" rid="F3">3C–D</xref>) 46 mm long, 20 mm wide, 11 mm high) strongly compressed. Fingers shorter than palm (dactylus 19 mm long). Dactylus broad at base, tapering slightly towards tip, becoming about 1/2 as broad as at base. Tip with sharp, corneous, hooked tooth pointing outwards at an angle of 45°. Cutting edge of dactyl with a continuous row of rather small granular teeth and one prominent larger tooth at about middle of cutting edge. Ventral and dorsal surface of movable finger with scattered punctuation. three rows of short setae present at posterior half of the cutting edge. Fixed finger triangular, merging gradually into palm, ending in sharp, corneous, hooked tooth, standing almost perpendicular to axis of finger. Upper surface of palm practically smooth, slightly pitted, more densely pitted at margins. Five rows of short setae present in posterior part. Mesial margin of palm with a row of 23–24 tubercles. Dorsal surface of carpus (14 mm) smooth and pitted, with slight excavation in middle part. Ventral carpal surface margins slightly elevated; inner margin with set of 6-7 small granules and one acute spiniform tubercle oriented in an angle of approx 45°.</p><p>Merus (23 mm) laterally depressed in basal part; surface smooth and pitted; row of 6–7 tubercles present and a prominent spine at anterior part. Dorsolateral margin with one corneous tubercle; row of small granules on entire inner ventrolateral margin with <!--PageBreak--><!--PageBreak-->3 prominent spines at the anterior part. Ischium (12 mm) smooth with single granule on ventral surface.</p><p>Second pereopod reaching about to apex of scaphocerite. Finger as long as palm, of same height. Short setae present on dactyl and fixed finger, getting more dense anteriorly. Cutting edge of fixed finger and carpus with row of short setae. Carpus slightly longer than palm. Merus (15 mm) about 1.7 times longer than carpus (9 mm). Ischium (7 mm) about half as long as merus.</p><p>Third pereopod overreaching second. Fingers shorter than palm.</p><p>Fourth pereopod reaching distal margin of scaphocerite. Dactylus with corneous tip. Short setae present. Propodus more than twice as long as dactylus, about 1.5 times as long as carpus; somewhat flattened, carrying stiff setae on lower margin. Merus just slightly longer than propodus.</p><p>Fifth pereopod similar to fourth, slightly shorter.</p><p>Dorsal surface of pleon smooth in median region; pleura smooth, slightly pitted, becoming densely pitted on sixth somite and telson. Telson with posterolateral spines, dense short setae present in the posterior third. Posterior margines setose. Uropodal protopod with distal spine on mesial lobe. Exopod of uropod with two well defined spines. One distal spine on mesial lobe, with prominent median rib ending in a spine in middle of uropod. Posterior margin of proximal segment of exopod of uropod with row of small spines overlapping diaresis. Short seata present on posterior third of dorsal surface of endopod and exopod.Ventral surface of telson, endopod and exopod smooth, not pitted. Margines of exopod setose.</p><!--PageBreak--></tp:treatment-sec><tp:treatment-sec sec-type="Description of paratype female"><title>Description of paratype female</title><p>(Fig. <xref ref-type="fig" rid="F6">6</xref>). Chela of first pereiopods equal, about 2 times as long as broad (24 mm and 11 mm respectively). Mesial margin of palm slightly elevated, forming slender serrated ridge with row of 13-14 small granular teeth. Cutting edge of dactyl with rather small granular teeth in posterior part and one slightly larger tooth in about middle. Cutting edge of fixed finger with small granules and one slightly larger granules. Small scattered short setae visible along ventral cutting edge of chelae, more dense in posterior area. Cervical groove distinct, non setose. Cephalothorax just slightly narrower than pleon (widths 14 mm and 16 mm respectively).</p><fig id="F6" position="float" orientation="portrait"><label>Figure 6.</label><caption><p><italic><tp:taxon-name><tp:taxon-name-part taxon-name-part-type="genus">Cherax</tp:taxon-name-part> <tp:taxon-name-part taxon-name-part-type="species">snowden</tp:taxon-name-part></tp:taxon-name></italic> sp. n., paratype female (MZB Cru 4293).</p></caption><graphic xmlns:xlink="http://www.w3.org/1999/xlink" xlink:href="zookeys-518-001-g006.jpg" position="float" orientation="portrait" xlink:type="simple" id="oo_54782.jpg"/></fig><fig id="F7" position="float" orientation="portrait"><label>Figure 7.</label><caption><p>Phylogenetic consensus tree inferred from a 600 bp long fragment of COI with MrBayes. Shown are posterior probability values.</p></caption><graphic xmlns:xlink="http://www.w3.org/1999/xlink" xlink:href="zookeys-518-001-g007.jpg" position="float" orientation="portrait" xlink:type="simple" id="oo_54783.jpg"/></fig></tp:treatment-sec><tp:treatment-sec sec-type="Size"><title>Size.</title><p>The males examined have a carapace length of 31–43 mm, and a total length of 69–101 mm (n = 5); the female has a carapace length of 34 mm and a total length of 77 mm (n = 1).</p></tp:treatment-sec><tp:treatment-sec sec-type="Colouration"><title>Colouration.</title><p>The living animals (Fig. <xref ref-type="fig" rid="F1">1A–C</xref>) are coloured as follows. Chelae dark green to light green or greenish gray, distal part of the lower margin cream to orange. Tips of chelae orange.</p><p>Cephalothorax dark green, light green, brown green, sometimes blueish green fading ventrally to cream, beige or orange. Pleon same colour as cephalothorax with transverse orange bands, pleura creamy to orange with a black, brown or dark green band. Walking legs from dark green to blueish gray or creamy yellow, sometimes brown yellow. Distal margin of tail-fan cream to orange.</p></tp:treatment-sec><tp:treatment-sec sec-type="Systematic position"><title>Systematic position.</title><p><italic><tp:taxon-name><tp:taxon-name-part taxon-name-part-type="genus">Cherax</tp:taxon-name-part> <tp:taxon-name-part taxon-name-part-type="species">snowden</tp:taxon-name-part></tp:taxon-name></italic> sp. n. differs from <italic><tp:taxon-name><tp:taxon-name-part taxon-name-part-type="genus">Cherax</tp:taxon-name-part> <tp:taxon-name-part taxon-name-part-type="species">holthuisi</tp:taxon-name-part></tp:taxon-name></italic> in the shape of the rostrum, number of rostral teeth, the shape of the chelae and coloration. While <!--PageBreak--><italic><tp:taxon-name><tp:taxon-name-part taxon-name-part-type="genus">Cherax</tp:taxon-name-part> <tp:taxon-name-part taxon-name-part-type="species">holthuisi</tp:taxon-name-part></tp:taxon-name></italic> has just two indentations on each side in the distal part of the rostrum and no spines present, <italic><tp:taxon-name><tp:taxon-name-part taxon-name-part-type="genus">Cherax</tp:taxon-name-part> <tp:taxon-name-part taxon-name-part-type="species">snowden</tp:taxon-name-part></tp:taxon-name></italic> sp. n. has 2 rostral teeth on each side near the apex. <italic><tp:taxon-name><tp:taxon-name-part taxon-name-part-type="genus">Cherax</tp:taxon-name-part> <tp:taxon-name-part taxon-name-part-type="species">holthuisi</tp:taxon-name-part></tp:taxon-name></italic> usually is orange to pale, creamy or light brown, rarerly light blue, while the new species is dark green to light green or greenish gray. Tips of the chelae in the new species are striking orange. Eyes in <italic><tp:taxon-name><tp:taxon-name-part taxon-name-part-type="genus">Cherax</tp:taxon-name-part> <tp:taxon-name-part taxon-name-part-type="species">holthuisi</tp:taxon-name-part></tp:taxon-name></italic> rather small compared to the eyes of <italic><tp:taxon-name><tp:taxon-name-part taxon-name-part-type="genus">Cherax</tp:taxon-name-part> <tp:taxon-name-part taxon-name-part-type="species">snowden</tp:taxon-name-part></tp:taxon-name></italic> sp. n.</p><p>The phylogenetic tree revealed that <italic><tp:taxon-name><tp:taxon-name-part taxon-name-part-type="genus">Cherax</tp:taxon-name-part> <tp:taxon-name-part taxon-name-part-type="species">snowden</tp:taxon-name-part></tp:taxon-name></italic> sp. n. forms a strong supported clade with an undescribed <italic><tp:taxon-name><tp:taxon-name-part taxon-name-part-type="genus">Cherax</tp:taxon-name-part></tp:taxon-name></italic> sp. individual that was collected in Sorong West Papua, Indonesia (GenBank accession number: <ext-link xmlns:xlink="http://www.w3.org/1999/xlink" ext-link-type="gen" xlink:href="KM501043" xlink:type="simple">KM501043</ext-link>). The two sequences in this clade differ by only 9 base pair substitutions (1.5%). The low genetic divergence of the undescribed <italic><tp:taxon-name><tp:taxon-name-part taxon-name-part-type="genus">Cherax</tp:taxon-name-part></tp:taxon-name></italic> sp. and the close geographic sampling origin indicate that this individual is the same species as the here new described species. The <italic><tp:taxon-name><tp:taxon-name-part taxon-name-part-type="genus">Cherax</tp:taxon-name-part> <tp:taxon-name-part taxon-name-part-type="species">snowden</tp:taxon-name-part></tp:taxon-name></italic> sp. n. and <italic><tp:taxon-name><tp:taxon-name-part taxon-name-part-type="genus">Cherax</tp:taxon-name-part></tp:taxon-name></italic> sp. clade group next to the clade which includes <italic><tp:taxon-name><tp:taxon-name-part taxon-name-part-type="genus">Cherax</tp:taxon-name-part></tp:taxon-name></italic> <italic>sp. nov. A</italic> and <italic><tp:taxon-name><tp:taxon-name-part taxon-name-part-type="genus">Cherax</tp:taxon-name-part> <tp:taxon-name-part taxon-name-part-type="species">holthuisi</tp:taxon-name-part></tp:taxon-name></italic>. The species of these two neighbouring clades differ by 9.2% (<italic><tp:taxon-name><tp:taxon-name-part taxon-name-part-type="genus">Cherax</tp:taxon-name-part></tp:taxon-name></italic> sp. to <italic><tp:taxon-name><tp:taxon-name-part taxon-name-part-type="genus">Cherax</tp:taxon-name-part></tp:taxon-name></italic> <italic>sp. nov. A</italic>) to 9.7% (<italic><tp:taxon-name><tp:taxon-name-part taxon-name-part-type="genus">Cherax</tp:taxon-name-part> <tp:taxon-name-part taxon-name-part-type="species">snowden</tp:taxon-name-part></tp:taxon-name></italic> sp. n. to <italic><tp:taxon-name><tp:taxon-name-part taxon-name-part-type="genus">Cherax</tp:taxon-name-part> <tp:taxon-name-part taxon-name-part-type="species">holthuisi</tp:taxon-name-part></tp:taxon-name></italic>), respectively. The strong genetic divergence of <italic><tp:taxon-name><tp:taxon-name-part taxon-name-part-type="genus">Cherax</tp:taxon-name-part> <tp:taxon-name-part taxon-name-part-type="species">snowden</tp:taxon-name-part></tp:taxon-name></italic> sp. n. to the next related described <italic><tp:taxon-name><tp:taxon-name-part taxon-name-part-type="genus">Cherax</tp:taxon-name-part></tp:taxon-name></italic> species indicates that <italic><tp:taxon-name><tp:taxon-name-part taxon-name-part-type="genus">Cherax</tp:taxon-name-part> <tp:taxon-name-part taxon-name-part-type="species">snowden</tp:taxon-name-part></tp:taxon-name></italic> sp. n. is indeed a new species.</p><p><xref ref-type="bibr" rid="B8">Holthuis (1949)</xref> in his publication on the New Guinea <italic><tp:taxon-name><tp:taxon-name-part taxon-name-part-type="genus">Cherax</tp:taxon-name-part></tp:taxon-name></italic> considered species should be placed into two groups. One with the rostral and median carine absent or weakly developed and refered to as the <italic><tp:taxon-name><tp:taxon-name-part taxon-name-part-type="genus">Cherax</tp:taxon-name-part></tp:taxon-name></italic> group following the characteristics of the type species, <italic><tp:taxon-name><tp:taxon-name-part taxon-name-part-type="genus">Cherax</tp:taxon-name-part> <tp:taxon-name-part taxon-name-part-type="species">preissii</tp:taxon-name-part></tp:taxon-name></italic> (Erichson, 1846) from southwest Australia. The other group contains species that have rostral and sometimes the median carina well developed and refered to as the <italic><tp:taxon-name><tp:taxon-name-part taxon-name-part-type="genus">Astaconephrops</tp:taxon-name-part></tp:taxon-name></italic> group with Nobili’s (1899) <italic><tp:taxon-name><tp:taxon-name-part taxon-name-part-type="genus">Astaconephrops</tp:taxon-name-part> <tp:taxon-name-part taxon-name-part-type="species">albertisii</tp:taxon-name-part></tp:taxon-name></italic> as the type. Newly described species have been placed into one or other of the two subgenera (<xref ref-type="bibr" rid="B17">Lukhaup and Pekny 2006</xref>, 2008; <xref ref-type="bibr" rid="B16">Lukhaup and Herbert 2008</xref>; <xref ref-type="bibr" rid="B15">Lukhaup 2015</xref>; <xref ref-type="bibr" rid="B23">Patoka et al. 2015</xref>). <xref ref-type="bibr" rid="B22">Munasinghe et al. (2004b)</xref> and <xref ref-type="bibr" rid="B3">Austin (1996)</xref> and <xref ref-type="bibr" rid="B4">Austin and Knott (1996)</xref> however identified three geographically-based lineages within <italic><tp:taxon-name><tp:taxon-name-part taxon-name-part-type="genus">Cherax</tp:taxon-name-part></tp:taxon-name></italic> based on molecular phylogenetic studies: a southwestern group, an eastern group and a northern group. Support for the latter group however was based on only very limited sampling <!--PageBreak-->(e.g. single samples of <italic><tp:taxon-name><tp:taxon-name-part taxon-name-part-type="genus">Cherax</tp:taxon-name-part> <tp:taxon-name-part taxon-name-part-type="species">quadricarinatus</tp:taxon-name-part></tp:taxon-name></italic>, <italic><tp:taxon-name><tp:taxon-name-part taxon-name-part-type="genus">Cherax</tp:taxon-name-part> <tp:taxon-name-part taxon-name-part-type="species">rhynchotus</tp:taxon-name-part></tp:taxon-name></italic> Riek, 1951 and <italic><tp:taxon-name><tp:taxon-name-part taxon-name-part-type="genus">Cherax</tp:taxon-name-part> <tp:taxon-name-part taxon-name-part-type="species">peknyi</tp:taxon-name-part></tp:taxon-name></italic> in Munasinghe et al.’s study) (<xref ref-type="bibr" rid="B22">Munasinghe et al. 2004b</xref>) indicate that the division of <italic><tp:taxon-name><tp:taxon-name-part taxon-name-part-type="genus">Cherax</tp:taxon-name-part></tp:taxon-name></italic> into two subgenera, as conceived by Holthuis and subsequent authors dealing with New Guinea crayfish has to be reconsidered. Based on <xref ref-type="bibr" rid="B22">Munasinghe et al. (2004b)</xref> and <xref ref-type="bibr" rid="B3">Austin (1996)</xref> and <xref ref-type="bibr" rid="B4">Austin and Knott (1996)</xref> <italic><tp:taxon-name><tp:taxon-name-part taxon-name-part-type="genus">Cherax</tp:taxon-name-part> <tp:taxon-name-part taxon-name-part-type="species">snowden</tp:taxon-name-part></tp:taxon-name></italic> sp. n. belongs to the northern species group lineage consisting of 21 species:</p><p><italic><tp:taxon-name><tp:taxon-name-part taxon-name-part-type="genus">Cherax</tp:taxon-name-part> <tp:taxon-name-part taxon-name-part-type="species">albertisii</tp:taxon-name-part></tp:taxon-name></italic>; <italic><tp:taxon-name><tp:taxon-name-part taxon-name-part-type="genus">Cherax</tp:taxon-name-part> <tp:taxon-name-part taxon-name-part-type="species">boesemani</tp:taxon-name-part></tp:taxon-name></italic>; <italic><tp:taxon-name><tp:taxon-name-part taxon-name-part-type="genus">Cherax</tp:taxon-name-part> <tp:taxon-name-part taxon-name-part-type="species">boschmai</tp:taxon-name-part></tp:taxon-name></italic> Holthuis, 1949; <italic><tp:taxon-name><tp:taxon-name-part taxon-name-part-type="genus">Cherax</tp:taxon-name-part> <tp:taxon-name-part taxon-name-part-type="species">buitendijkae</tp:taxon-name-part></tp:taxon-name></italic> Holthuis, 1949; <italic><tp:taxon-name><tp:taxon-name-part taxon-name-part-type="genus">Cherax</tp:taxon-name-part> <tp:taxon-name-part taxon-name-part-type="species">communis</tp:taxon-name-part></tp:taxon-name></italic>; <italic><tp:taxon-name><tp:taxon-name-part taxon-name-part-type="genus">Cherax</tp:taxon-name-part> <tp:taxon-name-part taxon-name-part-type="species">divergens</tp:taxon-name-part></tp:taxon-name></italic> Holthuis, 1950; <italic><tp:taxon-name><tp:taxon-name-part taxon-name-part-type="genus">Cherax</tp:taxon-name-part> <tp:taxon-name-part taxon-name-part-type="species">gherardii</tp:taxon-name-part></tp:taxon-name></italic> Patoka, Bláha &amp; Kouba, 2015; <italic><tp:taxon-name><tp:taxon-name-part taxon-name-part-type="genus">Cherax</tp:taxon-name-part> <tp:taxon-name-part taxon-name-part-type="species">holthuisi</tp:taxon-name-part></tp:taxon-name></italic>; <italic><tp:taxon-name><tp:taxon-name-part taxon-name-part-type="genus">Cherax</tp:taxon-name-part> <tp:taxon-name-part taxon-name-part-type="species">longipes</tp:taxon-name-part></tp:taxon-name></italic> Holthuis, 1949; <italic><tp:taxon-name><tp:taxon-name-part taxon-name-part-type="genus">Cherax</tp:taxon-name-part> <tp:taxon-name-part taxon-name-part-type="species">lorentzi</tp:taxon-name-part> <tp:taxon-name-part taxon-name-part-type="subspecies">lorentzi</tp:taxon-name-part></tp:taxon-name></italic> Roux, 1911; <italic><tp:taxon-name><tp:taxon-name-part taxon-name-part-type="genus">Cherax</tp:taxon-name-part> <tp:taxon-name-part taxon-name-part-type="species">lorentzi</tp:taxon-name-part> <tp:taxon-name-part taxon-name-part-type="subspecies">aruanus</tp:taxon-name-part></tp:taxon-name></italic> Roux, 1911; <italic><tp:taxon-name><tp:taxon-name-part taxon-name-part-type="genus">Cherax</tp:taxon-name-part> <tp:taxon-name-part taxon-name-part-type="species">minor</tp:taxon-name-part></tp:taxon-name></italic> Holthuis, 1996; <italic><tp:taxon-name><tp:taxon-name-part taxon-name-part-type="genus">Cherax</tp:taxon-name-part> <tp:taxon-name-part taxon-name-part-type="species">misolicus</tp:taxon-name-part></tp:taxon-name></italic> Holthuis, 1949; <italic><tp:taxon-name><tp:taxon-name-part taxon-name-part-type="genus">Cherax</tp:taxon-name-part> <tp:taxon-name-part taxon-name-part-type="species">monticola</tp:taxon-name-part></tp:taxon-name></italic> Holthuis, 1950; <italic><tp:taxon-name><tp:taxon-name-part taxon-name-part-type="genus">Cherax</tp:taxon-name-part> <tp:taxon-name-part taxon-name-part-type="species">murido</tp:taxon-name-part></tp:taxon-name></italic> Holthuis, 1949; <italic><tp:taxon-name><tp:taxon-name-part taxon-name-part-type="genus">Cherax</tp:taxon-name-part> <tp:taxon-name-part taxon-name-part-type="species">pallidus</tp:taxon-name-part></tp:taxon-name></italic> Holthuis, 1949; <italic><tp:taxon-name><tp:taxon-name-part taxon-name-part-type="genus">Cherax</tp:taxon-name-part> <tp:taxon-name-part taxon-name-part-type="species">paniaicus</tp:taxon-name-part></tp:taxon-name></italic> Holthuis, 1949; <italic><tp:taxon-name><tp:taxon-name-part taxon-name-part-type="genus">Cherax</tp:taxon-name-part> <tp:taxon-name-part taxon-name-part-type="species">papuanus</tp:taxon-name-part></tp:taxon-name></italic> Holthuis, 1949; <italic><tp:taxon-name><tp:taxon-name-part taxon-name-part-type="genus">Cherax</tp:taxon-name-part> <tp:taxon-name-part taxon-name-part-type="species">peknyi</tp:taxon-name-part></tp:taxon-name></italic>; <italic><tp:taxon-name><tp:taxon-name-part taxon-name-part-type="genus">Cherax</tp:taxon-name-part> <tp:taxon-name-part taxon-name-part-type="species">pulcher</tp:taxon-name-part></tp:taxon-name></italic> Lukhaup, 2015; <italic><tp:taxon-name><tp:taxon-name-part taxon-name-part-type="genus">Cherax</tp:taxon-name-part> <tp:taxon-name-part taxon-name-part-type="species">solus</tp:taxon-name-part></tp:taxon-name></italic> Holthuis, 1949.</p></tp:treatment-sec><tp:treatment-sec sec-type="Etymology"><title>Etymology.</title><p>The new species is named after the american freedom fighter Edward Joseph Snowden. He is honored due to of his extraordinary achievements in defense of justice, and freedom. The name is used as a noun in apposition.</p></tp:treatment-sec><tp:treatment-sec sec-type="Ecology"><title>Ecology.</title><p>Known only from tributary creeks to the Oinsok River, Sawiat District in the central part of the Kepala Burung (Vogelkop) Peninsula. The creeks from where these crayfish have been collected are shallow (20–60 cm) with a moderate flow, the <!--PageBreak-->water is clear, and has a pH of approx. 6.5. In most of the parts no water plants are present. The substrate of the creek is rocky, mostly covered with silt, stones and larger rocks..To improve the knowledge of the distribution of the species more collecting trips are necessary.</p><p>It is also necessary to briefly comment on the possible threats faced by the new species. As <italic><tp:taxon-name><tp:taxon-name-part taxon-name-part-type="genus">Cherax</tp:taxon-name-part> <tp:taxon-name-part taxon-name-part-type="species">snowden</tp:taxon-name-part></tp:taxon-name></italic> sp. n. is collected in large numbers for the global aquarium trade, as well as for food for the growing local population, the crayfish population will invariably be adversely impacted. According to local collectors, the populations of the species have been decreasing in the last few years. Clearly, the continued collectiing of these crayfish for the trade is not a sustainable practice, and if the popularity of the species continues, a conservation management plan will have to be developed, potentially including a captive breeding program.</p></tp:treatment-sec><tp:treatment-sec><!--Section generated to contain objects referenced in tp:taxon-treatment.--><fig id="F1" position="float" orientation="portrait"><label>Figure 1.</label><caption><p><italic><tp:taxon-name><tp:taxon-name-part taxon-name-part-type="genus">Cherax</tp:taxon-name-part> <tp:taxon-name-part taxon-name-part-type="species">snowden</tp:taxon-name-part></tp:taxon-name></italic> sp. n. <bold>A</bold> paratype male (MZB Cru 4292) from Oinsok River drainage, Sawiat District <bold>B</bold> male from aquarium import (not listed in material examined) from Indonesia <bold>C</bold> Paratype female (MZB Cru 4293) from a unnamed tributary of the Oinsok River drainage.</p></caption><graphic xmlns:xlink="http://www.w3.org/1999/xlink" xlink:href="zookeys-518-001-g001.jpg" position="float" orientation="portrait" xlink:type="simple" id="oo_54777.jpg"/></fig></tp:treatment-sec><ref-list><ref id="B8"><mixed-citation xmlns:xlink="http://www.w3.org/1999/xlink" xlink:type="simple"><person-group><name name-style="western"><surname>Holthuis</surname><given-names>LB</given-names></name></person-group> (<year>1949</year>) <article-title><tp:taxon-name><tp:taxon-name-part taxon-name-part-type="order">Decapoda</tp:taxon-name-part></tp:taxon-name> Macrura with a revision of the New Guinea <tp:taxon-name><tp:taxon-name-part taxon-name-part-type="family">Parastacidae</tp:taxon-name-part></tp:taxon-name>.</article-title> <source>Zoological results of the Dutch New Guinea Expedition 1939</source>. <issue>No. 3</issue>. <publisher-loc>Nova Guinea</publisher-loc> (<series>n. ser.</series>) <volume>5</volume>: <fpage>289</fpage>–<lpage>330</lpage>, pls. 2–9. </mixed-citation></ref><ref id="B17"><mixed-citation xmlns:xlink="http://www.w3.org/1999/xlink" xlink:type="simple"><person-group><name name-style="western"><surname>Lukhaup</surname><given-names>C</given-names></name><name name-style="western"><surname>Pekny</surname><given-names>R</given-names></name></person-group> (<year>2006</year>) <article-title><italic><tp:taxon-name><tp:taxon-name-part taxon-name-part-type="genus">Cherax</tp:taxon-name-part> <tp:taxon-name-part taxon-name-part-type="species">holthuisi</tp:taxon-name-part></tp:taxon-name></italic>, a new species of crayfish (<tp:taxon-name><tp:taxon-name-part taxon-name-part-type="subphylum">Crustacea</tp:taxon-name-part></tp:taxon-name>: <tp:taxon-name><tp:taxon-name-part taxon-name-part-type="order">Decapoda</tp:taxon-name-part></tp:taxon-name>: <tp:taxon-name><tp:taxon-name-part taxon-name-part-type="family">Parastacidae</tp:taxon-name-part></tp:taxon-name>) from the centre of the Vogelkop Peninsula in Irian Jaya (West New Guinea), Indonesia.</article-title> <source>Zoologische Mededelingen Leiden</source> <volume>80–1</volume>(<issue>7</issue>): <fpage>101</fpage>–<lpage>107</lpage>, figs 1–4. </mixed-citation></ref><ref id="B16"><mixed-citation xmlns:xlink="http://www.w3.org/1999/xlink" xlink:type="simple"><person-group><name name-style="western"><surname>Lukhaup</surname><given-names>C</given-names></name><name name-style="western"><surname>Herbert</surname><given-names>B</given-names></name></person-group> (<year>2008</year>) <article-title><italic><tp:taxon-name><tp:taxon-name-part taxon-name-part-type="genus">Cherax</tp:taxon-name-part> <tp:taxon-name-part taxon-name-part-type="species">peknyi</tp:taxon-name-part></tp:taxon-name></italic> sp. nov., a new species of crayfish (<tp:taxon-name><tp:taxon-name-part taxon-name-part-type="subphylum">Crustacea</tp:taxon-name-part></tp:taxon-name>: <tp:taxon-name><tp:taxon-name-part taxon-name-part-type="order">Decapoda</tp:taxon-name-part></tp:taxon-name>: <tp:taxon-name><tp:taxon-name-part taxon-name-part-type="family">Parastacidae</tp:taxon-name-part></tp:taxon-name>) from the Fly River Drainage, Western Province, Papua New Guinea.</article-title> <source>Memoirs of the Queensland Museum</source> <volume>52</volume>(<issue>2</issue>): <fpage>213</fpage>–<lpage>219</lpage>. </mixed-citation></ref><ref id="B15"><mixed-citation xmlns:xlink="http://www.w3.org/1999/xlink" xlink:type="simple"><person-group><name name-style="western"><surname>Lukhaup</surname><given-names>C</given-names></name></person-group> (<year>2015</year>) <article-title><tp:taxon-name><tp:taxon-name-part taxon-name-part-type="genus">Cherax</tp:taxon-name-part> (<tp:taxon-name-part taxon-name-part-type="subgenus">Astaconephrops</tp:taxon-name-part>) <tp:taxon-name-part taxon-name-part-type="species">pulcher</tp:taxon-name-part></tp:taxon-name>, a new species of freshwater crayfish (<tp:taxon-name><tp:taxon-name-part taxon-name-part-type="subphylum">Crustacea</tp:taxon-name-part></tp:taxon-name>, <tp:taxon-name><tp:taxon-name-part taxon-name-part-type="order">Decapoda</tp:taxon-name-part></tp:taxon-name>, <tp:taxon-name><tp:taxon-name-part taxon-name-part-type="family">Parastacidae</tp:taxon-name-part></tp:taxon-name>) from the Kepala Burung (Vogelkop) Peninsula, Irian Jaya (West Papua), Indonesia.</article-title> <source>ZooKeys</source> <volume>502</volume>: <fpage>1</fpage>–<lpage>10</lpage>. doi: <ext-link ext-link-type="doi" xlink:href="10.3897/zookeys.502.9800" xlink:type="simple">10.3897/zookeys.502.9800</ext-link> </mixed-citation></ref><ref id="B23"><mixed-citation xmlns:xlink="http://www.w3.org/1999/xlink" xlink:type="simple"><person-group><name name-style="western"><surname>Patoka</surname><given-names>J</given-names></name><name name-style="western"><surname>Blaha</surname><given-names>M</given-names></name><name name-style="western"><surname>Kouba</surname><given-names>A</given-names></name></person-group> (<year>2015</year>) <article-title><tp:taxon-name><tp:taxon-name-part taxon-name-part-type="genus">Cherax</tp:taxon-name-part> (<tp:taxon-name-part taxon-name-part-type="subgenus">Astaconephrops</tp:taxon-name-part>) <tp:taxon-name-part taxon-name-part-type="species">gherardii</tp:taxon-name-part></tp:taxon-name>, a new crayfish (<tp:taxon-name><tp:taxon-name-part taxon-name-part-type="order">Decapoda</tp:taxon-name-part></tp:taxon-name>: <tp:taxon-name><tp:taxon-name-part taxon-name-part-type="family">Parastacidae</tp:taxon-name-part></tp:taxon-name>) from West Papua, Indonesia.</article-title> <source>Zootaxa</source> <volume>3964</volume>(<issue>5</issue>): <fpage>526</fpage>–<lpage>536</lpage>. doi: <ext-link ext-link-type="doi" xlink:href="10.11646/zootaxa.3964.5.2" xlink:type="simple">10.11646/zootaxa.3964.5.2</ext-link> </mixed-citation></ref><ref id="B22"><mixed-citation xmlns:xlink="http://www.w3.org/1999/xlink" xlink:type="simple"><person-group><name name-style="western"><surname>Munasinghe</surname><given-names>DHN</given-names></name><name name-style="western"><surname>Burridge</surname><given-names>CP</given-names></name><name name-style="western"><surname>Austin</surname><given-names>CM</given-names></name></person-group> (<year>2004b</year>) <article-title>Molecular phylogeny and zoogeography of the freshwater crayfish genus <italic><tp:taxon-name><tp:taxon-name-part taxon-name-part-type="genus">Cherax</tp:taxon-name-part></tp:taxon-name></italic> Erichson (<tp:taxon-name><tp:taxon-name-part taxon-name-part-type="order">Decapoda</tp:taxon-name-part></tp:taxon-name>: <tp:taxon-name><tp:taxon-name-part taxon-name-part-type="family">Parastacidae</tp:taxon-name-part></tp:taxon-name>) in Australia.</article-title> <source>Biological Journal of the Linnean Society</source> <volume>81</volume>: <fpage>553</fpage>–<lpage>563</lpage>. doi: <ext-link ext-link-type="doi" xlink:href="10.1111/j.1095-8312.2003.00299.x" xlink:type="simple">10.1111/j.1095-8312.2003.00299.x</ext-link> </mixed-citation></ref><ref id="B3"><mixed-citation xmlns:xlink="http://www.w3.org/1999/xlink" xlink:type="simple"><person-group><name name-style="western"><surname>Austin</surname><given-names>CM</given-names></name></person-group> (<year>1996</year>) <article-title>Systematics of the freshwater crayfish genus <italic><tp:taxon-name><tp:taxon-name-part taxon-name-part-type="genus">Cherax</tp:taxon-name-part></tp:taxon-name></italic> Erichson (<tp:taxon-name><tp:taxon-name-part taxon-name-part-type="order">Decapoda</tp:taxon-name-part></tp:taxon-name>: <tp:taxon-name><tp:taxon-name-part taxon-name-part-type="family">Parastacidae</tp:taxon-name-part></tp:taxon-name>) in northern and eastern Australia: electrophoretic and morphological variation.</article-title> <source>Australian Journal of Zoology</source> <volume>44</volume>: <fpage>259</fpage>–<lpage>296</lpage>. doi: <ext-link ext-link-type="doi" xlink:href="10.1071/ZO9960259" xlink:type="simple">10.1071/ZO9960259</ext-link> </mixed-citation></ref><ref id="B4"><mixed-citation xmlns:xlink="http://www.w3.org/1999/xlink" xlink:type="simple"><person-group><name name-style="western"><surname>Austin</surname><given-names>CM</given-names></name><name name-style="western"><surname>Knott</surname><given-names>B</given-names></name></person-group> (<year>1996</year>) <article-title>Systematics of the freshwater crayfish genus <italic><tp:taxon-name><tp:taxon-name-part taxon-name-part-type="genus">Cherax</tp:taxon-name-part></tp:taxon-name></italic> Erichson (<tp:taxon-name><tp:taxon-name-part taxon-name-part-type="order">Decapoda</tp:taxon-name-part></tp:taxon-name>: <tp:taxon-name><tp:taxon-name-part taxon-name-part-type="family">Parastacidae</tp:taxon-name-part></tp:taxon-name>) in south-western Australia: electrophoretic, morphological and habitat variation.</article-title> <source>Australian Journal of Zoology</source> <volume>44</volume>: <fpage>223</fpage>–<lpage>258</lpage>. doi: <ext-link ext-link-type="doi" xlink:href="10.1071/ZO9960223" xlink:type="simple">10.1071/ZO9960223</ext-link> </mixed-citation></ref></ref-list></tp:taxon-treatment>
